# Supplementary material for: Household Transmission of Influenza A(H1N1)pdm09 in the Pandemic and Post-Pandemic Seasons
Source: PLoS One. 2014 Sep 25;9(9):e108485. doi: 10.1371/journal.pone.0108485 (PMC4177918; doi:10.1371/journal.pone.0108485)
Supplement: File S1 — Study database. (ZIP) [file pone.0108485.s001.zip]

Archive with 1 entries (1 files):
- PlosONE_DB_Pandemic and post-pandemic influenza transmission.xls
