# Supplementary material for: Household Transmission of Influenza A(H1N1)pdm09 in the Pandemic and Post-Pandemic Seasons
Source: PLoS One. 2014 Sep 25;9(9):e108485. doi: 10.1371/journal.pone.0108485 (PMC4177918; doi:10.1371/journal.pone.0108485)
Supplement: File S1 — Study database. (ZIP) [file pone.0108485.s001.zip › PlosONE_DB_Pandemic and post-pandemic influenza transmission.xls]

## Sheet: PlosONE_DB_Pandemic and post-pandemic influenza transmission
Sex	Shared_bedroom_with_index_case	Smoker	Season	Residence_urban	Major_chronic_conditions	Vaccination_status	Number_of_household_members	Age_of_the_contact	Age_of_the_index_case	secondary_case_with_ILI	Household_size
1	0	0	1	1	0	0	1	3	2	0	2
0	0	0	1	1	1	0	1	3	2	0	2
0	0	1	1	1	0	0	1	2	2	0	2
0	0	0	1	1	1	0	1	3	2	0	1
1	0	0	1	1	0	0	1	2	2	0	1
1	0	0	1	1	0	0	1	1	2	0	1
1	1	0	1	0	0	0	2	2	2	0	2
0	1	0	1	0	0	0	2	2	2	0	2
1	1	0	1	0	0	0	2	2	2	0	2
0	1	0	1	0	0	0	2	1	2	0	2
0	1	0	1	0	0	0	2	1	2	0	2
1	1	0	1	0	0	0	2	1	2	0	2
1	1	0	1	0	1	0	2	1	2	0	2
1	0	0	1	1	0	0	1	2	1	0	2
0	0	1	1	1	0	0	1	2	1	0	2
0	0	0	1	1	1	0	1	1	1	0	2
1	0	0	1	0	0	0	1	2	1	0	2
0	0	0	1	0	0	0	1	2	1	0	2
0	0	0	1	0	0	0	1	1	1	0	2
1	0	1	1	1	0	0	1	3	2	0	2
0	0	0	1	1	0	0	1	3	2	0	2
0	0	0	1	1	0	0	1	2	2	0	2
0	0	0	1	0	1	0	1	3	1	0	2
1	0	0	1	0	0	0	1	2	1	0	2
1	0	0	1	0	0	0	1	1	1	0	2
1	1	0	1	1	0	0	1	2	2	1	3
1	1	0	1	1	0	0	1	1	2	1	3
1	1	0	1	1	0	0	1	1	2	1	3
1	0	0	1	1	0	0	1	2	1	0	1
0	1	0	1	1	1	0	1	2	1	0	1
0	1	0	1	1	1	0	1	1	1	0	1
1	0	0	1	1	0	0	1	1	1	0	1
0	1	0	1	1	0	0	1	2	2	0	2
1	0	0	1	1	0	0	1	1	2	1	2
1	0	0	1	1	0	0	1	1	2	0	2
0	0	0	1	1	1	0	2	3	2	0	2
1	0	0	1	1	0	0	2	2	2	0	2
1	0	0	1	1	0	0	2	2	2	0	2
1	0	0	1	1	1	0	2	1	2	0	2
0	0	0	1	1	0	0	2	1	2	0	2
1	0	0	1	1	1	0	2	1	2	0	2
0	1	0	1	1	0	0	1	2	2	0	1
0	0	0	1	1	0	0	1	1	2	0	1
0	1	0	1	1	0	0	1	2	2	1	1
1	0	0	1	1	0	0	1	1	2	1	1
0	1	0	1	1	0	0	1	3	2	0	2
1	0	0	1	1	0	0	1	1	2	0	2
1	0	1	1	0	0	0	1	2	1	0	2
0	0	0	1	0	0	0	1	2	1	0	2
1	1	0	1	0	0	0	1	1	1	0	2
1	0	0	1	1	0	0	1	2	1	1	2
0	0	0	1	1	0	0	1	2	1	1	2
0	0	0	1	1	0	0	1	1	1	1	2
0	0	0	1	1	0	0	1	1	1	0	2
0	0	0	1	1	0	0	1	3	1	0	1
1	0	0	1	1	0	0	1	2	1	0	1
0	1	0	1	1	0	0	1	1	1	1	1
0	0	1	1	1	0	0	1	2	1	0	2
1	0	0	1	1	0	0	1	2	1	0	2
1	0	0	1	1	0	0	1	1	1	0	2
1	1	0	1	1	0	0	0	3	3	0	2
0	0	0	1	1	0	0	0	2	3	0	2
1	1	0	1	1	0	0	1	2	2	0	2
0	0	0	1	1	0	0	1	1	2	1	2
1	0	0	1	1	0	0	1	2	1	0	2
0	0	0	1	1	0	0	1	2	1	0	2
1	0	0	1	1	0	0	1	1	1	0	2
0	0	0	1	1	0	0	0	3	1	0	1
1	0	0	1	1	0	0	0	2	1	1	1
1	0	0	1	0	1	0	1	3	1	0	2
0	0	0	1	0	0	0	1	3	1	0	2
1	0	0	1	0	0	0	1	2	1	0	2
1	1	0	1	0	0	0	1	1	1	0	2
0	0	0	1	1	0	0	1	2	1	0	3
1	0	0	1	1	0	0	1	2	1	0	3
0	0	0	1	1	0	0	1	1	1	0	3
0	0	0	1	1	0	0	1	1	1	1	3
0	1	0	1	1	0	0	0	2	2	0	1
1	0	0	1	1	0	0	0	1	2	0	1
0	1	0	1	1	0	0	1	2	2	1	2
0	0	0	1	1	0	0	1	1	2	0	2
1	0	0	1	1	1	0	1	3	2	0	2
0	1	0	1	1	0	0	1	2	2	0	2
1	0	0	1	1	0	0	1	1	2	1	2
1	0	0	1	0	0	0	1	2	1	0	3
0	0	0	1	0	0	0	1	2	1	0	3
0	0	0	1	0	0	0	1	1	1	0	3
0	0	0	1	0	0	0	1	0	1	0	3
1	0	0	1	1	0	0	1	2	1	0	1
0	0	0	1	1	0	0	1	2	1	0	1
0	0	0	1	1	0	0	0	2	1	0	#NULL!
1	0	0	1	1	0	0	0	2	1	0	#NULL!
0	0	0	1	1	1	0	2	2	1	0	2
1	0	0	1	1	0	0	2	2	1	0	2
1	0	0	1	1	0	0	2	1	1	0	2
0	0	0	1	1	0	0	2	1	1	0	2
0	0	0	1	1	0	0	2	1	1	0	2
1	0	0	1	1	0	0	1	2	1	0	1
0	0	0	1	1	0	0	1	2	1	0	1
1	0	0	1	1	0	0	1	1	1	0	1
1	0	0	1	1	0	0	1	2	1	0	1
0	0	0	1	1	0	0	1	2	1	0	1
1	0	0	1	1	0	0	1	3	1	0	2
0	0	0	1	1	0	0	1	2	1	0	2
1	0	0	1	1	0	0	1	2	1	0	2
1	0	0	1	1	0	0	1	1	1	0	2
1	0	1	1	0	1	0	1	2	1	0	2
0	0	0	1	0	0	0	1	2	1	0	2
1	0	0	1	0	0	0	1	1	1	0	2
1	0	0	1	1	0	0	1	2	1	0	1
1	0	1	1	1	0	0	1	2	1	0	1
0	0	1	1	1	1	0	1	2	1	0	1
0	1	0	1	1	0	0	1	1	1	0	1
1	0	0	1	1	1	0	0	3	2	0	1
0	1	1	1	1	0	0	0	2	2	1	1
0	0	0	1	0	0	0	0	3	1	0	3
1	0	0	1	0	0	0	0	3	1	0	3
1	0	0	1	1	0	0	1	2	2	0	2
0	0	0	1	1	0	0	1	2	2	0	2
0	0	0	1	1	0	0	1	1	2	0	2
1	0	0	1	1	0	0	1	1	2	1	2
0	1	0	1	1	0	0	1	2	2	0	2
1	0	0	1	1	0	0	1	1	2	1	2
0	0	0	1	1	0	0	1	0	2	0	2
0	1	0	1	1	0	0	1	2	2	0	2
0	0	0	1	1	0	0	1	1	2	0	2
1	0	0	1	1	1	0	1	1	2	0	2
0	0	1	1	1	0	0	0	3	1	0	2
1	0	0	1	1	0	0	0	2	1	0	2
1	1	0	1	0	0	0	1	2	2	0	3
0	0	0	1	0	0	0	1	1	2	1	3
1	0	0	1	0	1	1	1	0	2	0	3
1	0	0	1	0	1	0	1	3	1	0	2
1	0	1	1	0	0	0	1	2	1	0	2
0	0	1	1	0	0	0	1	2	1	0	2
1	0	0	1	1	0	0	1	2	1	0	2
0	0	0	1	1	0	0	1	2	1	0	2
1	0	0	1	1	0	0	1	2	1	0	2
0	0	0	1	1	0	0	1	1	1	0	2
0	0	0	1	1	0	0	1	1	1	0	2
1	0	0	1	1	0	0	1	2	1	0	2
0	0	0	1	1	0	0	1	2	1	0	2
0	0	0	1	1	0	0	1	1	1	0	2
0	0	0	1	1	0	0	1	2	1	0	3
1	0	0	1	1	0	0	1	2	1	0	3
0	0	0	1	1	0	0	1	1	1	0	3
0	1	0	1	1	0	0	1	2	2	0	2
1	0	0	1	1	1	0	1	1	2	0	2
1	0	0	1	1	0	0	1	0	2	0	2
0	0	1	1	1	0	0	1	2	1	0	2
0	0	0	1	1	1	0	1	2	1	0	2
1	0	0	1	1	0	0	1	2	1	0	2
0	1	1	1	1	0	0	1	1	1	0	2
0	1	1	1	1	0	0	1	2	2	1	1
1	0	0	1	1	1	0	1	1	2	0	1
0	1	0	1	1	0	0	1	2	2	0	2
1	0	0	1	1	0	0	1	0	2	0	2
1	0	0	1	1	0	0	1	2	1	0	1
1	0	0	1	1	0	0	1	2	1	0	1
0	0	0	1	1	0	0	1	2	1	0	1
1	0	0	1	1	0	1	1	2	1	0	3
0	0	0	1	1	1	1	1	2	1	0	3
1	0	0	1	1	1	0	1	1	1	1	3
1	0	0	1	1	0	0	1	0	1	1	3
0	0	0	1	1	0	0	1	3	1	0	3
1	0	1	1	1	0	0	1	2	1	0	3
0	0	0	1	1	0	0	1	1	1	0	3
1	0	0	1	1	0	0	1	2	1	0	2
0	0	1	1	1	0	0	1	2	1	0	2
1	0	0	1	1	0	0	1	1	1	0	2
1	0	0	1	1	0	0	1	2	1	0	1
0	0	0	1	1	0	0	1	2	1	0	1
1	0	0	1	1	0	0	1	2	1	0	1
1	0	0	1	1	0	0	1	3	2	0	2
0	0	0	1	1	0	0	1	3	2	0	2
0	0	1	1	1	0	0	1	2	2	0	2
1	0	1	1	1	1	0	1	2	2	0	2
1	0	0	1	1	0	0	1	2	1	0	1
0	0	0	1	1	1	0	1	2	1	0	1
1	0	0	1	0	0	0	0	2	1	0	2
0	0	1	1	0	0	0	0	2	1	1	2
0	0	0	1	1	0	0	1	3	1	1	2
1	0	0	1	1	0	0	1	2	1	0	2
1	0	0	1	1	0	0	1	2	1	0	2
0	0	1	1	0	0	0	0	2	1	1	2
1	0	0	1	0	0	0	0	2	1	1	2
1	1	1	1	0	0	0	0	3	3	0	2
1	0	0	1	0	0	0	0	2	3	0	2
1	1	0	1	1	0	0	1	2	2	1	3
1	0	0	1	1	0	0	1	0	2	1	3
1	0	0	1	1	0	0	1	0	2	1	3
0	1	0	1	1	0	0	0	2	2	0	1
1	0	0	1	1	0	0	0	0	2	1	1
1	0	0	1	1	0	0	2	2	1	1	2
0	0	0	1	1	0	0	2	1	1	1	2
0	0	0	1	1	0	0	2	1	1	0	2
0	0	0	1	1	0	0	1	2	1	0	1
1	0	0	1	1	1	0	1	2	1	0	1
0	1	0	1	1	0	0	1	1	1	1	1
0	1	1	1	1	0	0	0	2	2	0	2
0	0	0	1	1	0	0	0	0	2	0	2
1	0	1	1	1	0	0	1	2	1	0	2
0	0	1	1	1	0	0	1	2	1	0	2
0	0	0	1	1	0	0	1	1	1	1	2
0	0	1	1	0	0	0	1	3	2	0	3
1	0	1	1	0	0	0	1	2	2	0	3
0	0	0	1	0	0	0	1	1	2	1	3
1	0	0	1	0	0	0	1	1	2	1	3
1	0	0	1	0	0	0	0	2	0	1	2
0	0	0	1	0	0	0	0	2	0	0	2
1	0	0	1	0	1	0	1	3	2	1	2
0	1	0	1	0	0	0	1	2	2	0	2
1	0	0	1	0	0	0	1	0	2	1	2
0	0	0	1	1	0	0	1	3	2	0	2
0	1	0	1	1	0	0	1	2	2	0	2
1	0	0	1	1	0	0	1	2	2	1	2
1	0	0	1	1	0	0	1	#NULL!	2	0	2
0	1	1	1	1	0	0	1	2	2	0	2
1	0	0	1	1	0	0	1	0	2	0	2
0	0	0	1	1	0	0	1	0	2	0	2
1	0	0	1	1	1	0	2	2	1	0	2
1	0	0	1	1	0	0	2	2	1	0	2
0	0	0	1	1	0	0	2	2	1	0	2
1	0	0	1	1	0	0	2	2	1	1	2
0	1	0	1	1	0	0	2	2	1	0	2
0	0	0	1	1	0	0	2	1	1	0	2
0	0	0	1	0	0	0	1	1	2	0	2
0	0	0	1	0	1	0	1	1	2	0	2
1	0	1	1	1	0	0	1	2	1	1	2
0	0	0	1	1	1	0	1	2	1	0	2
0	0	0	1	1	0	0	1	1	1	1	2
1	0	1	1	1	0	0	1	2	1	0	2
0	0	1	1	1	0	0	1	2	1	0	2
0	0	0	1	1	0	0	1	1	1	1	2
1	0	0	1	0	0	0	2	3	1	0	3
1	0	0	1	0	0	0	2	2	1	0	3
0	0	0	1	0	0	0	2	2	1	0	3
0	1	0	1	0	0	0	2	1	1	1	3
0	0	0	1	0	1	0	2	0	1	0	3
1	0	0	1	1	0	0	0	3	2	0	1
0	0	0	1	1	0	0	0	3	2	0	1
0	1	0	1	1	0	0	0	2	2	0	2
0	0	0	1	1	0	0	0	0	2	0	2
1	0	0	1	1	0	0	1	3	1	0	3
0	0	0	1	1	0	0	1	3	1	0	3
1	0	0	1	1	0	0	1	2	1	0	3
1	0	0	1	1	0	0	1	2	1	0	3
1	1	1	1	1	0	0	0	2	2	0	2
0	0	0	1	1	0	0	0	0	2	0	2
0	0	0	1	0	1	0	1	3	1	0	2
1	0	1	1	0	0	0	1	2	1	0	2
1	0	0	1	0	0	0	1	1	1	1	2
0	0	0	1	1	0	0	1	3	2	0	2
1	0	0	1	1	0	0	1	2	2	0	2
1	0	0	1	1	0	0	1	2	2	0	2
1	0	0	1	1	0	0	1	3	1	0	3
0	0	0	1	1	0	0	1	2	1	0	3
1	0	0	1	1	0	0	1	1	1	0	3
1	0	0	1	1	0	0	1	3	2	0	3
0	0	0	1	1	0	0	1	3	2	0	3
1	0	0	1	1	0	0	1	2	2	0	3
1	0	0	1	1	0	0	1	2	1	1	2
0	0	1	1	1	0	0	1	2	1	0	2
0	0	0	1	1	0	0	1	1	1	1	2
1	0	0	1	0	0	0	1	3	1	0	3
0	0	0	1	0	0	0	1	3	1	0	3
0	0	0	1	0	0	0	1	1	1	0	3
1	0	0	1	1	0	0	1	2	1	0	2
0	0	0	1	1	0	0	1	2	1	0	2
1	0	0	1	1	0	0	1	1	1	0	2
1	0	0	1	1	0	0	1	3	2	0	2
0	0	0	1	1	0	0	1	3	2	0	2
0	0	1	1	1	0	0	1	2	2	0	2
1	0	0	1	1	0	0	1	2	0	0	2
0	0	0	1	1	0	0	1	2	0	0	2
1	0	1	1	1	0	0	1	3	2	0	2
0	0	0	1	1	1	0	1	3	2	0	2
0	0	0	1	1	0	0	1	2	2	0	2
1	1	0	1	1	1	0	2	3	3	0	3
1	0	1	1	1	0	0	2	2	3	0	3
1	0	0	1	1	0	0	2	2	3	0	3
0	0	1	1	1	0	0	2	2	3	0	3
1	0	0	1	1	0	0	2	1	3	0	3
0	0	0	1	1	0	0	1	3	2	0	2
0	0	0	1	1	0	0	1	2	2	0	2
1	0	0	1	1	0	0	1	2	2	0	2
0	1	0	1	1	0	0	0	3	3	0	3
0	0	0	1	1	0	0	0	2	3	0	3
1	0	0	1	1	0	0	1	2	1	0	2
0	0	0	1	1	1	0	1	2	1	0	2
0	0	0	1	1	0	0	1	0	1	0	2
0	0	0	1	1	0	0	1	3	1	0	2
1	0	1	1	1	0	0	1	3	1	0	2
1	0	0	1	1	0	0	1	2	1	0	2
0	0	0	1	1	1	1	1	3	2	0	2
1	1	0	1	1	0	0	1	2	2	1	2
0	1	0	1	1	1	1	1	2	2	0	2
1	0	0	1	1	0	0	1	0	2	1	2
0	0	0	1	1	0	0	1	2	1	0	2
0	0	0	1	1	0	0	1	2	1	0	2
1	0	0	1	1	1	0	1	2	1	0	2
0	0	0	1	1	0	0	1	1	1	0	2
1	0	0	1	1	0	0	2	2	1	0	2
0	0	0	1	1	0	0	2	2	1	0	2
0	0	0	1	1	0	0	2	1	1	0	2
0	1	0	1	1	0	0	2	1	1	0	2
1	0	0	1	1	0	0	2	1	1	0	2
0	0	0	1	1	0	0	1	2	1	0	2
1	0	0	1	1	0	0	1	2	1	0	2
1	0	0	1	1	0	0	1	1	1	0	2
0	0	0	1	1	0	0	1	3	1	0	2
1	0	0	1	1	1	0	1	3	1	0	2
1	0	0	1	1	0	0	1	3	1	0	2
0	0	0	1	1	0	0	1	2	1	0	2
1	1	0	1	1	0	1	1	2	2	0	1
0	0	0	1	1	1	0	1	1	2	0	1
1	0	0	1	1	0	0	1	1	2	0	1
1	0	0	1	1	0	0	1	2	1	0	2
0	0	0	1	1	0	0	1	2	1	0	2
1	0	0	1	1	0	0	1	1	1	1	2
1	0	0	1	1	0	0	0	2	1	0	2
0	0	1	1	1	0	0	0	2	1	0	2
0	0	0	1	1	0	0	1	2	1	0	2
1	0	0	1	1	0	0	1	2	1	0	2
0	0	0	1	1	0	0	1	2	1	0	2
0	1	0	1	1	0	0	1	1	1	0	2
1	0	0	1	0	0	0	1	2	1	0	2
0	0	0	1	0	1	0	1	2	1	0	2
0	0	0	1	0	0	0	1	1	1	1	2
1	0	0	1	1	0	0	2	2	2	0	1
0	1	0	1	1	0	0	2	2	2	0	1
0	0	0	1	1	0	0	2	0	2	0	1
0	1	0	1	1	0	0	2	0	2	0	1
0	0	0	1	1	0	0	2	#NULL!	2	0	1
1	0	1	1	1	0	0	1	2	1	0	2
0	0	0	1	1	0	0	1	2	1	0	2
0	0	0	1	1	0	0	1	1	1	0	2
0	0	0	1	1	1	0	1	3	3	0	2
1	1	0	1	1	0	0	1	2	3	0	2
1	0	0	1	1	0	0	1	1	3	0	2
1	0	0	1	1	0	0	1	3	2	0	2
0	0	0	1	1	0	0	1	3	2	0	2
1	0	0	1	1	0	0	1	3	2	0	2
0	1	0	1	1	0	0	1	2	2	0	2
1	0	0	1	1	0	0	1	1	2	1	2
1	0	0	1	1	0	0	1	1	2	0	2
1	1	0	1	0	0	0	1	3	3	0	2
1	0	0	1	0	0	0	1	2	3	0	2
0	0	0	1	0	0	0	1	2	3	0	2
0	0	0	1	0	0	0	1	2	3	0	2
0	0	1	1	0	0	0	1	2	1	1	2
1	0	1	1	0	0	0	1	2	1	0	2
1	1	0	1	0	0	0	1	1	1	1	2
0	1	0	1	0	0	0	0	2	0	0	2
1	1	0	1	0	0	0	0	2	0	0	2
1	0	0	1	1	0	0	0	2	1	0	2
0	0	0	1	1	0	0	0	2	1	0	2
1	1	0	1	0	0	0	1	2	2	0	2
1	0	0	1	0	0	0	1	1	2	0	2
1	0	0	1	0	0	0	1	2	0	0	2
0	0	0	1	0	0	0	1	2	0	0	2
1	0	1	1	1	0	0	0	2	2	0	1
0	0	0	1	1	0	0	0	2	2	0	1
1	0	1	1	1	0	0	1	2	2	0	1
0	0	1	1	1	1	0	1	2	2	0	1
0	1	1	1	1	0	0	1	2	2	0	1
0	0	0	1	1	0	0	0	2	1	0	1
1	0	0	1	1	0	0	0	2	1	0	1
1	0	1	1	1	0	0	1	2	0	0	2
0	0	0	1	1	0	0	1	2	0	0	2
1	0	0	1	1	0	0	1	0	0	0	2
0	0	1	1	1	0	0	0	3	1	0	2
1	0	1	1	1	0	0	0	2	1	0	2
1	0	1	1	0	0	0	0	2	1	0	1
1	0	0	1	0	0	0	0	1	1	0	1
1	0	0	1	1	0	0	1	2	2	0	2
1	0	0	1	1	0	0	1	2	2	0	2
1	1	0	1	1	0	0	1	2	2	0	2
0	0	0	1	1	0	0	1	0	2	0	2
0	0	1	1	1	0	0	0	2	1	0	2
1	0	1	1	1	0	0	0	2	1	0	2
1	1	1	1	1	0	0	1	2	2	0	2
1	0	0	1	1	0	0	1	1	2	0	2
0	0	0	1	1	0	0	1	1	2	0	2
1	0	1	1	1	1	1	2	2	1	0	1
0	0	1	1	1	0	0	2	2	1	1	1
0	0	0	1	1	1	0	2	1	1	0	1
0	0	0	1	1	0	0	2	1	1	1	1
0	1	0	1	1	1	0	2	0	1	1	1
0	0	1	1	1	1	0	1	3	2	1	2
1	0	0	1	1	0	0	1	2	2	0	2
0	1	0	1	1	0	0	1	1	2	0	2
0	0	0	1	0	0	0	1	2	2	0	3
1	1	0	1	0	0	0	1	2	2	0	3
0	0	0	1	0	0	0	1	1	2	0	3
0	0	0	1	0	0	0	1	1	2	0	3
1	0	0	1	0	0	0	1	2	1	0	2
0	0	1	1	0	0	0	1	2	1	0	2
1	0	0	1	0	0	0	1	0	1	0	2
1	0	0	1	1	0	0	1	3	2	1	2
0	0	0	1	1	0	0	1	3	2	0	2
0	0	0	1	1	0	0	1	2	2	0	2
1	0	1	1	1	0	0	1	2	1	0	2
0	0	1	1	1	0	0	1	2	1	0	2
0	0	0	1	1	0	0	1	1	1	0	2
0	0	0	1	1	0	0	1	0	1	1	2
0	0	0	1	1	0	0	1	3	1	0	3
1	0	0	1	1	0	0	1	2	1	0	3
0	0	0	1	1	0	0	1	1	1	0	3
0	0	0	1	1	0	0	1	1	1	0	3
1	0	0	1	1	1	0	1	3	1	0	2
1	1	0	1	1	0	0	1	2	1	0	2
1	0	0	1	1	0	0	1	2	1	0	2
0	0	0	1	1	0	0	1	2	1	0	2
0	0	0	1	1	0	0	1	2	2	0	2
0	0	0	1	1	0	0	1	1	2	0	2
1	1	0	1	1	0	0	1	2	2	0	2
0	0	0	1	1	0	0	1	1	2	0	2
1	0	0	1	0	0	0	1	3	2	0	3
0	0	0	1	0	0	0	1	3	2	0	3
0	0	1	1	0	0	0	1	2	2	0	3
0	0	1	1	0	0	0	1	2	2	0	3
0	0	0	1	1	0	0	1	2	1	0	2
1	0	0	1	1	0	0	1	2	1	0	2
1	0	0	1	1	0	0	1	1	1	0	2
1	1	1	1	1	0	0	0	3	3	0	2
1	0	1	1	1	0	0	0	2	3	0	2
1	0	0	1	1	0	0	0	3	2	0	2
0	0	0	1	1	1	0	0	3	2	0	2
0	1	1	1	1	0	0	1	2	2	0	2
1	0	0	1	1	1	0	1	1	2	1	2
0	0	0	1	1	0	0	1	1	2	1	2
0	1	1	1	1	0	0	0	2	2	0	2
1	0	0	1	1	0	0	0	0	2	0	2
1	0	0	1	1	0	0	1	2	2	1	2
0	1	1	1	1	0	0	1	2	2	0	2
1	0	1	1	1	1	0	0	2	1	0	1
1	0	0	1	1	0	0	0	0	1	1	1
0	0	0	1	0	0	0	1	2	1	0	3
1	0	0	1	0	0	0	1	2	1	0	3
0	0	0	1	0	0	0	1	1	1	0	3
0	0	0	1	1	0	0	1	0	2	0	2
0	0	0	1	1	0	0	1	0	2	0	2
0	0	0	1	1	1	1	1	3	2	0	1
1	0	0	1	1	1	0	1	3	2	0	1
1	1	0	1	1	0	0	1	2	2	0	1
1	0	0	1	1	1	0	1	3	2	0	2
1	0	0	1	1	1	0	1	2	2	0	2
0	0	0	1	1	0	0	1	0	2	0	2
0	0	0	1	0	1	0	0	3	1	0	#NULL!
1	0	0	1	0	0	0	0	3	1	0	#NULL!
0	1	1	1	1	0	0	1	2	2	0	2
1	0	0	1	1	0	0	1	1	2	0	2
1	1	0	1	1	0	0	1	2	2	0	2
1	0	0	1	1	0	0	1	1	2	0	2
1	0	0	1	1	0	0	1	0	2	0	2
1	0	0	1	1	1	0	1	3	1	0	3
0	0	0	1	1	0	0	1	3	1	0	3
1	0	1	1	1	0	0	1	3	1	0	2
0	0	1	1	1	0	0	1	2	1	0	2
1	1	0	1	1	0	0	1	1	1	0	2
0	1	0	1	0	0	0	1	3	3	0	2
1	0	0	1	0	0	0	1	3	3	0	2
1	0	0	1	0	1	0	1	3	3	0	2
1	0	0	1	1	0	0	1	2	1	0	2
0	0	0	1	1	0	0	1	2	1	0	2
0	1	1	1	1	0	0	0	3	3	0	2
1	0	0	1	1	0	0	0	3	3	0	2
1	0	0	1	0	0	0	1	2	1	0	2
0	0	0	1	0	0	0	1	2	1	0	2
1	1	0	1	0	0	0	1	1	1	0	2
0	0	0	1	0	0	0	1	1	1	0	2
1	1	1	1	1	0	0	2	2	2	0	2
1	0	0	1	1	0	0	2	1	2	0	2
0	0	0	1	1	1	0	2	1	2	0	2
0	0	0	1	1	0	0	2	1	2	0	2
1	0	0	1	1	1	0	2	1	2	0	2
1	0	1	1	1	0	0	2	1	2	0	2
0	0	0	1	1	1	0	1	3	2	0	1
1	0	0	1	1	0	0	1	2	2	0	1
0	0	0	1	0	0	0	2	3	1	0	3
0	0	0	1	0	1	0	2	3	1	0	3
1	0	0	1	0	1	0	2	3	1	0	3
1	0	0	1	0	1	0	2	2	1	0	3
0	0	0	1	0	0	0	2	2	1	0	3
1	1	0	1	0	0	0	2	1	1	0	3
0	0	0	1	1	0	0	1	2	0	0	2
1	0	0	1	1	0	0	1	2	0	0	2
1	0	0	1	1	0	0	1	0	0	0	2
0	0	1	1	1	1	0	1	2	2	0	2
0	1	0	1	1	0	0	1	2	2	0	2
1	0	0	1	1	0	0	1	1	2	0	2
1	0	0	1	0	0	0	1	2	0	1	2
0	0	0	1	0	1	1	1	2	0	0	2
1	0	0	1	1	0	1	1	3	1	0	#NULL!
1	0	1	1	1	0	0	1	2	1	0	#NULL!
0	0	0	1	1	0	0	1	2	1	0	#NULL!
1	1	0	1	1	0	0	1	1	1	0	#NULL!
1	0	0	1	0	0	0	2	2	1	0	3
0	0	0	1	0	0	0	2	2	1	0	3
0	1	0	1	0	0	0	2	1	1	1	3
0	0	0	1	0	0	0	2	1	1	0	3
1	0	0	1	0	0	0	2	1	1	0	3
0	0	0	1	0	0	0	2	1	1	0	3
0	1	0	1	0	0	0	0	2	2	0	2
0	0	0	1	0	0	0	0	0	2	1	2
1	0	0	1	1	0	0	1	2	3	0	1
0	0	0	1	1	0	0	1	1	3	1	1
1	0	1	1	0	0	0	0	2	0	0	2
0	0	0	1	0	1	0	0	2	0	0	2
0	0	0	1	1	0	0	0	2	0	0	1
1	0	0	1	1	0	0	0	2	0	1	1
0	1	0	1	0	1	0	0	2	2	1	2
0	0	0	1	0	0	0	0	0	2	1	2
1	0	0	1	0	0	0	1	2	0	0	3
1	0	0	1	0	0	0	1	2	0	0	3
0	0	0	1	0	0	0	1	2	0	0	3
0	1	0	1	1	0	0	0	2	0	0	1
1	1	0	1	1	0	0	0	2	0	0	1
0	0	0	1	1	0	0	0	3	2	0	2
1	0	0	1	1	0	0	0	3	2	0	2
1	0	0	1	1	0	0	1	3	1	1	2
1	0	0	1	1	0	0	1	2	1	0	2
0	0	0	1	1	0	0	1	2	1	0	2
0	0	0	1	1	0	0	1	0	1	1	2
1	0	0	1	0	0	0	1	3	1	1	#NULL!
0	0	0	1	0	0	0	1	2	1	0	#NULL!
1	0	0	1	0	0	0	1	1	1	1	#NULL!
0	1	0	1	0	0	0	0	2	2	0	1
0	0	0	1	0	0	0	0	1	2	0	1
0	0	0	1	1	0	0	2	3	1	0	1
1	0	0	1	1	0	0	2	2	1	0	1
1	0	0	1	1	0	0	2	2	1	0	1
1	0	0	1	1	0	0	2	2	1	0	1
0	0	0	1	1	0	0	2	2	1	0	1
1	0	0	1	1	0	0	2	2	1	0	1
0	1	0	1	0	0	0	1	3	2	0	#NULL!
1	0	0	1	0	0	0	1	1	2	1	#NULL!
0	1	0	1	0	0	0	1	2	2	0	2
1	0	0	1	0	0	0	1	1	2	0	2
0	1	0	1	1	0	0	2	2	2	0	2
0	0	0	1	1	0	0	2	1	2	0	2
0	0	0	1	1	0	0	2	1	2	0	2
0	0	0	1	1	0	0	2	1	2	0	2
0	0	0	1	1	0	0	2	1	2	0	2
0	1	0	1	1	0	0	2	3	3	0	1
1	0	0	1	1	0	0	2	2	3	0	1
0	0	1	1	1	0	0	2	2	3	0	1
1	0	0	1	1	0	0	2	1	3	0	1
1	0	0	1	1	0	0	2	1	3	0	1
1	0	0	1	0	0	0	1	2	1	0	2
0	0	1	1	0	0	0	1	2	1	1	2
0	0	0	1	0	0	0	1	1	1	1	2
1	0	0	1	1	0	0	0	3	1	0	2
1	0	0	1	1	1	0	0	1	1	1	2
1	1	0	1	1	1	0	1	2	2	0	2
0	0	0	1	1	0	0	1	1	2	0	2
0	0	0	1	1	0	0	1	0	2	0	2
0	0	0	2	1	0	0	1	2	2	0	1
1	1	0	2	1	1	0	1	2	2	0	1
1	0	0	2	1	0	0	1	3	2	0	2
0	0	0	2	1	0	0	1	3	2	0	2
1	0	0	2	1	0	0	1	2	2	0	2
1	1	0	2	1	1	0	0	3	3	0	2
1	0	0	2	1	0	0	0	2	3	0	2
1	0	0	2	1	0	0	0	3	2	0	2
0	0	0	2	1	1	0	0	3	2	0	2
1	1	0	2	1	0	0	1	2	2	0	1
0	0	0	2	1	0	0	1	1	2	0	1
1	0	0	2	1	0	0	1	1	2	0	1
0	1	0	2	1	0	0	1	3	3	0	2
1	0	0	2	1	0	0	1	1	3	0	2
1	0	0	2	1	0	0	0	3	2	1	1
1	0	0	2	1	0	0	0	2	2	0	1
0	0	0	2	1	1	0	1	2	0	1	1
1	0	0	2	1	0	0	1	2	0	1	1
0	1	0	2	1	0	0	1	1	0	1	1
0	1	0	2	1	0	0	0	3	2	0	2
0	0	0	2	1	0	0	0	1	2	0	2
0	1	0	2	1	0	0	1	3	2	0	2
0	0	0	2	1	0	0	1	1	2	0	2
0	0	0	2	1	0	0	1	1	2	0	2
1	0	0	2	1	0	0	1	3	2	0	3
0	0	0	2	1	0	0	1	2	2	0	3
1	0	0	2	1	0	0	1	2	2	0	3
0	1	0	2	1	0	0	1	1	2	0	3
0	0	0	2	1	0	0	0	1	2	0	2
0	0	0	2	1	0	0	0	1	2	0	2
0	1	0	2	1	0	0	0	2	2	0	2
1	0	0	2	1	0	0	0	0	2	0	2
1	1	0	2	1	1	0	1	2	2	0	2
1	0	0	2	1	0	0	1	1	2	0	2
0	0	0	2	1	0	0	1	1	2	1	2
0	0	0	2	1	0	0	0	2	1	0	2
1	0	0	2	1	0	0	0	2	1	0	2
0	0	1	2	1	0	0	0	2	2	0	1
1	1	1	2	1	1	0	0	2	2	0	1
1	0	0	2	1	0	0	1	2	2	1	2
0	1	0	2	1	1	0	1	2	2	1	2
1	0	0	2	1	0	0	1	0	2	0	2
0	0	0	2	1	1	1	0	3	2	0	2
1	0	0	2	1	1	1	0	3	2	0	2
1	0	0	2	1	0	0	1	3	2	0	2
0	0	0	2	1	0	0	1	3	2	0	2
1	0	1	2	1	1	1	1	3	2	0	2
1	0	0	2	1	0	0	0	2	1	0	2
0	0	0	2	1	0	1	0	2	1	0	2
0	0	0	2	0	0	0	1	2	1	1	2
1	0	0	2	0	0	0	1	2	1	0	2
1	1	0	2	0	0	0	1	1	1	1	2
1	1	0	2	1	0	0	1	2	2	1	2
0	0	0	2	1	0	0	1	1	2	0	2
1	0	0	2	1	0	0	1	0	2	0	2
1	0	0	2	1	0	0	1	0	2	0	2
0	1	1	2	1	0	0	1	2	2	1	2
0	0	0	2	1	0	0	1	1	2	0	2
1	0	0	2	1	0	0	1	1	2	0	2
1	0	0	2	1	0	1	0	3	3	0	2
1	0	0	2	1	0	0	0	2	3	0	2
0	0	1	2	1	0	0	0	2	2	0	1
1	1	0	2	1	0	0	0	2	2	1	1
1	0	0	2	1	0	0	1	3	2	0	2
0	0	0	2	1	1	1	1	0	2	0	2
1	0	0	2	1	0	0	1	3	2	1	1
0	1	0	2	1	0	0	1	2	2	1	1
0	0	0	2	1	0	0	1	1	2	0	1
0	1	1	2	1	1	0	0	3	3	0	2
1	0	0	2	1	0	0	0	2	3	0	2
1	0	0	2	1	1	1	1	2	0	1	2
0	0	0	2	1	0	0	1	2	0	0	2
0	0	0	2	1	0	0	1	2	1	1	2
1	0	0	2	1	1	0	1	2	1	0	2
0	0	0	2	1	1	0	1	1	1	1	2
0	0	0	2	1	0	0	1	1	1	0	2
0	1	0	2	1	0	0	1	3	2	0	2
0	0	0	2	1	0	0	1	2	2	0	2
0	0	0	2	1	0	0	1	2	2	0	2
1	0	1	2	1	0	0	1	2	2	0	2
1	0	0	2	1	0	0	1	0	2	1	2
1	0	0	2	1	0	0	1	0	2	1	2
0	1	1	2	1	0	0	0	3	3	0	1
0	0	1	2	1	0	0	0	2	3	0	1
1	0	0	2	1	0	0	0	2	1	0	1
0	0	0	2	1	0	0	0	2	1	0	1
1	0	0	2	1	1	0	1	3	2	0	2
0	0	0	2	1	0	0	1	1	2	1	2
0	0	0	2	1	0	0	1	0	2	1	2
1	0	0	2	1	0	0	0	2	0	0	2
0	0	0	2	1	0	0	0	2	0	0	2
0	0	0	2	1	1	0	1	3	2	0	2
1	0	0	2	1	1	0	1	3	2	1	2
0	0	0	2	1	0	0	1	2	2	0	2
0	1	0	2	1	0	0	1	3	2	0	2
0	0	0	2	1	0	0	1	1	2	0	2
0	0	0	2	1	0	0	1	1	2	0	2
0	1	0	2	1	0	0	1	2	2	0	2
1	0	0	2	1	0	0	1	0	2	0	2
1	0	0	2	1	0	0	1	0	2	0	2
1	0	0	2	0	1	0	0	3	2	1	2
0	0	0	2	0	1	0	0	3	2	1	2
1	0	0	2	1	0	0	0	3	2	0	2
0	0	0	2	1	0	0	0	3	2	1	2
0	0	0	2	1	0	0	1	2	2	0	1
0	0	0	2	1	0	0	1	2	2	0	1
0	0	0	2	1	0	0	1	2	3	0	1
0	0	0	2	1	0	0	1	2	3	0	1
1	1	0	2	1	0	0	1	2	3	1	1
1	1	0	2	1	1	1	1	2	2	0	2
1	0	0	2	1	0	0	1	1	2	1	2
1	0	0	2	1	0	0	1	1	2	0	2
0	0	0	2	1	0	0	0	3	2	0	2
1	0	0	2	1	0	1	0	3	2	0	2
1	0	0	2	1	1	1	0	3	2	0	2
0	0	0	2	1	0	1	0	3	2	0	2
1	1	0	2	1	0	0	2	2	2	0	2
1	0	0	2	1	0	0	2	1	2	0	2
0	0	0	2	1	0	0	2	1	2	0	2
1	0	0	2	1	0	0	2	1	2	1	2
1	0	0	2	1	0	0	2	1	2	0	2
1	0	0	2	1	1	1	0	3	2	0	1
0	0	0	2	1	0	0	0	2	2	0	1
1	0	0	2	1	0	0	2	2	1	0	1
0	0	1	2	1	0	0	2	2	1	0	1
1	0	0	2	1	0	0	2	1	1	0	1
0	0	0	2	1	0	0	2	0	1	0	1
1	0	0	2	1	0	0	2	0	1	1	1
1	0	0	2	1	1	0	1	3	2	0	2
0	0	1	2	1	0	0	1	3	2	0	2
1	0	0	2	1	0	0	1	2	2	0	2
1	0	0	2	1	0	0	1	1	2	0	2
1	0	0	2	0	0	0	0	3	2	0	2
0	0	1	2	0	1	0	0	2	2	0	2
1	0	0	2	1	0	0	0	3	2	0	3
0	0	0	2	1	0	0	0	3	2	0	3
1	0	0	2	1	0	0	0	3	2	0	2
1	0	0	2	1	0	0	0	2	2	0	2
1	0	1	2	1	0	1	1	2	1	0	2
0	1	0	2	1	0	0	1	1	1	0	2
0	0	0	2	1	0	0	1	1	1	0	2
1	1	1	2	1	0	0	1	2	2	0	1
0	0	0	2	1	0	0	1	1	2	0	1
1	0	0	2	1	0	0	1	1	2	0	1
0	0	0	2	0	0	0	0	2	2	0	1
1	0	0	2	0	0	0	0	0	2	0	1
1	0	1	2	1	0	0	1	2	1	0	2
0	0	1	2	1	1	0	1	2	1	0	2
1	0	0	2	1	0	0	1	1	1	0	2
1	0	0	2	1	0	0	0	2	2	0	1
0	0	1	2	1	0	0	0	2	2	0	1
1	1	1	2	1	0	0	0	2	2	0	1
0	0	0	2	1	0	0	0	1	2	1	1
0	0	1	2	1	0	0	0	3	2	0	1
1	0	1	2	1	0	0	0	3	2	0	1
1	0	0	2	1	1	0	1	3	2	0	2
0	0	0	2	1	0	0	1	3	2	0	2
1	0	0	2	1	0	0	1	2	2	0	2
1	0	0	2	1	1	1	0	3	2	0	1
0	0	0	2	1	1	1	0	3	2	0	1
0	0	0	2	1	0	0	0	3	3	0	2
0	0	1	2	1	0	0	0	2	3	0	2
1	1	0	2	1	0	0	0	2	2	1	1
0	0	0	2	1	0	0	0	0	2	0	1
0	1	0	2	1	1	0	0	2	2	1	2
0	0	0	2	1	0	0	0	1	2	1	2
0	1	0	2	1	0	0	1	2	2	0	2
1	0	0	2	1	0	0	1	1	2	0	2
0	0	0	2	1	0	0	1	0	2	1	2
0	0	1	2	1	0	0	2	2	2	0	3
0	0	0	2	1	0	0	2	2	2	0	3
0	0	0	2	1	0	0	2	2	2	0	3
0	0	1	2	1	0	0	2	2	2	0	3
1	0	0	2	1	1	0	2	2	2	0	3
0	0	0	2	1	0	0	2	2	2	0	3
1	1	0	2	1	0	0	2	1	2	0	3
0	0	1	2	1	0	0	2	1	2	0	3
0	0	0	2	1	0	1	0	3	2	0	3
1	0	0	2	1	1	1	0	3	2	0	3
1	0	0	2	1	0	0	1	1	2	0	1
0	0	0	2	1	0	0	1	1	2	0	1
1	0	0	2	1	0	0	1	0	2	0	1
0	0	0	2	0	0	0	1	2	1	1	2
1	0	1	2	0	1	0	1	2	1	1	2
1	0	0	2	0	0	0	1	1	1	0	2
0	1	1	2	1	0	0	1	2	2	1	2
1	0	0	2	1	0	0	1	2	2	1	2
0	0	0	2	1	0	0	1	2	2	0	2
0	0	0	2	0	0	1	0	3	1	0	2
1	0	0	2	0	1	0	0	3	1	0	2
1	0	0	2	1	0	0	1	2	1	1	2
0	0	0	2	1	0	0	1	2	1	0	2
1	0	0	2	1	0	0	1	0	1	1	2
0	0	1	2	1	0	0	1	2	0	0	2
1	0	0	2	1	0	0	1	2	0	0	2
1	0	0	2	1	0	0	1	1	0	0	2
0	1	0	2	1	0	0	1	2	2	1	2
1	0	0	2	1	0	0	1	0	2	1	2
1	0	0	2	1	0	0	1	0	2	1	2
1	0	1	2	1	0	0	1	2	1	1	1
0	0	0	2	1	0	0	1	2	1	1	1
0	0	0	2	1	0	0	1	0	1	1	1
1	0	0	2	1	0	1	0	3	2	0	1
1	0	0	2	1	0	0	0	2	2	1	1
1	0	1	2	1	0	0	0	3	2	0	2
0	0	1	2	1	0	0	0	3	2	0	2
0	1	0	2	1	0	0	0	2	2	0	1
0	0	0	2	1	0	0	0	0	2	0	1
1	0	0	2	1	0	0	0	3	2	0	2
1	0	0	2	1	0	0	0	2	2	0	2
1	0	1	2	1	0	0	1	3	2	0	2
0	0	1	2	1	0	0	1	3	2	0	2
1	0	0	2	1	0	0	1	2	2	1	2
0	0	1	2	1	0	0	1	2	2	0	2
0	1	0	2	1	0	0	2	3	2	0	1
1	0	0	2	1	0	0	2	1	2	0	1
0	0	0	2	1	0	0	2	1	2	0	1
1	1	1	2	1	0	0	0	2	2	0	1
1	0	0	2	1	0	0	0	1	2	0	1
1	0	0	2	1	0	0	1	3	2	0	2
0	0	0	2	1	0	0	1	3	2	0	2
1	0	1	2	1	0	0	1	2	2	0	2
0	0	0	2	1	0	0	0	3	2	0	1
1	0	0	2	1	0	0	0	2	2	0	1
1	0	0	2	1	1	1	1	3	2	0	3
1	1	0	2	1	1	0	1	2	2	0	3
0	0	0	2	1	1	0	1	1	2	0	3
1	0	0	2	1	1	0	0	3	2	0	2
0	0	0	2	1	0	0	0	3	2	0	2
1	0	0	2	0	1	0	0	3	2	1	2
0	0	1	2	0	0	0	0	3	2	0	2
1	0	0	2	1	0	1	0	3	2	0	2
0	0	0	2	1	0	1	0	3	2	0	2
1	1	0	2	1	0	1	0	2	2	0	1
1	0	0	2	1	0	0	0	1	2	0	1
1	0	1	2	1	0	0	0	2	1	1	2
0	0	0	2	1	0	0	0	2	1	0	2
1	1	0	2	1	0	0	0	2	2	0	2
1	0	0	2	1	0	0	0	0	2	1	2
0	0	0	2	1	0	0	1	3	2	0	2
1	0	0	2	1	0	0	1	3	2	0	2
1	0	0	2	1	0	0	1	2	2	1	2
1	1	0	2	1	1	0	1	2	2	0	2
0	0	0	2	1	0	0	1	1	2	0	2
0	0	0	2	1	0	0	1	1	2	0	2
0	0	0	2	1	0	0	1	0	2	0	2
0	0	0	2	1	0	0	0	3	3	0	2
1	0	0	2	1	1	1	0	3	3	0	2
1	0	0	2	1	0	0	1	2	1	0	2
0	0	0	2	1	0	0	1	2	1	0	2
0	0	0	2	1	0	0	1	1	1	0	2
1	0	0	2	1	0	0	1	3	1	0	1
0	0	0	2	1	0	0	1	2	1	0	1
1	0	0	2	1	1	1	1	1	1	0	1
1	0	0	2	0	0	0	0	2	2	0	2
0	0	0	2	0	0	0	0	2	2	0	2
1	0	0	2	1	0	0	0	3	2	0	1
0	0	0	2	1	0	0	0	3	2	0	1
1	0	0	2	1	0	0	1	2	1	0	2
1	0	1	2	1	0	0	1	2	1	0	2
0	0	1	2	1	1	0	1	2	1	0	2
0	1	1	2	0	0	0	1	2	2	0	2
0	0	0	2	0	0	0	1	1	2	0	2
1	0	0	2	0	0	0	1	0	2	0	2
0	1	0	2	1	0	0	1	2	2	1	2
0	0	0	2	1	0	0	1	1	2	0	2
1	1	0	2	1	0	0	0	3	3	0	2
1	0	1	2	1	0	0	0	2	3	0	2
1	0	0	2	1	0	0	1	3	2	0	1
0	0	0	2	1	1	0	1	3	2	0	1
1	0	0	2	1	0	0	1	2	2	1	1
1	0	0	2	1	0	0	0	3	2	0	2
0	0	0	2	1	0	0	0	3	2	0	2
1	0	0	2	1	0	1	0	3	2	0	1
0	0	0	2	1	0	1	0	3	2	0	1
1	0	0	2	1	0	0	1	3	2	0	1
0	0	0	2	1	0	0	1	3	2	0	1
1	0	1	2	0	1	0	1	3	2	0	3
0	0	1	2	0	0	0	1	2	2	0	3
1	1	1	2	1	0	0	0	2	2	1	2
1	0	0	2	1	0	0	0	2	2	0	2
1	0	0	2	1	0	0	0	1	2	0	2
1	1	0	2	1	1	1	1	3	2	0	2
0	0	0	2	1	0	0	1	1	2	1	2
0	0	0	2	1	0	0	0	2	1	0	2
1	0	0	2	1	0	0	0	2	1	0	2
1	0	0	2	1	0	1	1	2	1	0	2
0	0	0	2	1	0	1	1	2	1	0	2
0	0	0	2	1	0	0	1	1	1	0	2
0	0	1	2	1	1	0	0	2	3	1	1
1	0	0	2	1	0	0	0	2	3	0	1
0	0	0	2	1	0	0	1	2	1	1	2
1	1	0	2	1	0	0	1	1	1	0	2
1	0	0	2	1	0	0	0	2	1	0	3
0	0	1	2	1	0	0	0	2	1	0	3
1	0	0	2	1	0	0	0	1	1	0	3
0	0	0	2	1	0	0	1	2	1	0	2
1	0	0	2	1	0	0	1	2	1	1	2
0	0	0	2	1	0	0	1	2	1	0	2
0	1	0	2	1	0	0	0	2	2	0	2
0	0	0	2	1	0	0	0	0	2	0	2
1	0	0	2	1	0	0	1	2	1	0	3
1	0	0	2	1	1	0	1	2	1	0	3
0	0	0	2	1	0	0	1	2	1	0	3
1	0	1	2	1	0	0	1	2	1	0	2
0	0	0	2	1	0	0	1	2	1	0	2
0	1	0	2	1	0	0	1	0	1	1	2
1	0	0	2	1	1	0	1	2	0	0	2
0	0	1	2	1	0	0	1	2	0	0	2
0	0	0	2	1	0	0	1	2	1	1	2
1	0	0	2	1	0	0	1	2	1	0	2
1	0	0	2	1	0	0	1	1	1	0	2
0	0	0	2	1	0	0	1	2	1	0	2
1	0	0	2	1	0	0	1	2	1	0	2
0	0	0	2	1	0	0	1	0	1	1	2
0	0	0	2	1	0	0	1	2	1	0	2
1	0	0	2	1	1	0	1	2	1	0	2
1	1	0	2	1	0	0	1	0	1	0	2
1	0	0	2	1	0	0	1	2	1	0	2
0	0	0	2	1	0	0	1	2	1	0	2
0	0	0	2	1	0	0	1	1	1	0	2
0	0	0	2	1	0	0	1	3	1	0	2
1	0	1	2	1	0	0	1	2	1	0	2
1	0	0	2	1	0	0	1	1	1	0	2
1	0	1	2	1	0	0	1	2	1	0	2
0	0	0	2	1	0	0	1	2	1	0	2
0	1	0	2	1	0	0	1	1	1	0	2
1	1	0	1	1	0	0	1	2	2	0	2
1	1	0	1	1	0	0	0	3	3	1	2
1	0	1	1	1	0	0	0	2	1	0	2
1	0	0	1	1	0	0	0	3	2	0	2
1	0	0	1	1	1	0	0	2	1	0	2
0	1	0	1	1	0	0	0	3	3	0	2
1	1	0	1	0	0	0	0	2	2	0	2
1	0	1	1	1	0	0	0	2	0	0	2
0	1	1	1	0	0	0	0	2	2	1	2
0	1	0	1	1	0	0	0	2	2	0	2
1	0	0	1	1	0	0	0	1	2	0	1
0	1	0	1	1	0	0	0	2	2	0	2
1	1	0	1	1	0	0	0	3	3	0	2
1	0	0	1	1	0	0	0	3	1	0	1
1	1	1	1	1	0	0	0	2	2	0	1
0	1	0	1	1	0	0	0	2	2	0	1
0	1	0	1	0	0	0	0	2	2	0	1
1	0	1	1	1	1	0	0	2	1	0	2
0	0	0	1	1	1	0	0	1	2	0	2
0	0	1	1	1	0	0	0	2	3	0	2
0	1	1	1	0	0	0	1	2	2	1	2
0	1	0	1	0	0	0	0	2	2	1	2
0	1	1	1	0	0	0	0	2	2	0	3
0	1	0	1	0	0	0	0	2	2	0	2
0	1	0	1	1	0	0	0	2	2	0	1
0	1	0	1	0	0	0	0	2	2	1	2
0	1	1	1	1	0	0	0	2	2	0	3
1	1	0	1	1	0	0	0	2	2	0	3
0	1	0	1	1	1	0	0	3	3	0	2
1	1	0	1	0	0	0	0	2	2	0	3
1	0	0	1	0	1	1	1	0	2	0	3
0	1	0	1	0	0	0	0	3	3	0	2
0	1	0	1	1	0	0	0	2	2	0	1
0	1	0	1	0	0	0	0	2	2	0	1
0	0	1	1	1	1	0	0	3	3	0	2
1	0	0	1	1	0	0	1	2	1	0	2
0	1	0	2	1	1	0	0	3	3	1	2
1	1	0	2	1	0	0	1	2	2	1	2
1	1	0	2	1	0	0	0	3	3	0	1
1	0	0	2	1	1	1	0	3	2	0	2
1	1	0	2	1	0	0	0	3	3	0	2
0	1	0	2	1	0	0	0	2	2	1	2
1	1	1	2	1	0	0	0	2	2	0	2
0	1	0	2	1	0	1	0	3	3	0	1
0	0	0	2	1	0	0	0	1	2	1	2
1	1	0	2	1	1	1	0	2	2	0	2
0	1	0	2	1	0	0	0	2	2	0	2
0	1	0	2	1	1	1	0	3	3	1	1
1	1	0	2	0	0	0	0	2	2	0	2
0	1	0	2	1	0	0	0	2	2	0	2
0	1	0	2	0	0	0	0	2	2	0	2
0	0	0	2	1	0	0	0	2	2	0	1
0	1	0	2	0	0	0	0	2	2	0	3
1	0	0	2	1	0	0	0	3	2	0	2
1	1	0	2	0	0	0	0	3	#NULL!	0	3
1	1	0	2	1	0	0	0	3	3	0	2
0	1	1	2	1	0	0	0	3	3	0	3
1	1	0	2	1	0	0	0	2	2	0	1
0	1	0	2	1	0	0	0	2	2	0	2
1	0	0	2	1	0	0	0	2	0	0	1
0	1	0	2	1	0	0	0	3	3	0	3
1	0	1	2	1	0	0	0	3	2	0	2
1	0	0	2	1	0	0	0	2	2	0	1
1	0	0	2	1	0	1	0	3	3	0	2
1	0	0	2	1	0	0	2	2	2	0	2
0	0	1	2	1	0	0	1	3	2	0	2
0	1	0	2	1	0	0	0	2	2	1	2
0	1	0	2	1	0	0	0	2	2	0	1
1	0	0	2	0	0	0	0	2	2	1	1
1	1	0	2	1	1	0	0	3	3	0	2
0	1	1	2	0	0	0	0	2	2	0	1
0	0	0	2	1	1	0	1	3	2	0	2
1	1	0	2	1	0	0	0	2	2	0	1
1	0	0	2	1	1	0	0	3	2	0	2
0	1	0	2	1	0	0	0	2	2	0	2
0	1	0	2	1	0	0	0	2	2	0	2
0	1	0	2	1	0	0	0	2	2	0	2
0	1	0	2	1	0	0	0	2	2	0	2
1	0	0	2	1	0	0	1	0	2	0	2
1	0	0	2	1	1	1	0	3	2	0	1
0	1	1	2	1	0	0	0	2	2	1	1
1	1	0	2	1	1	0	0	2	2	1	3
1	0	1	2	1	1	1	0	3	2	1	1
1	1	0	2	1	1	0	0	3	3	0	1
0	1	0	2	1	1	0	0	2	2	0	2
0	1	0	2	1	0	0	0	2	2	0	2
1	0	0	2	0	1	0	0	3	2	1	1
1	1	0	2	0	0	0	0	3	3	0	2
0	0	0	2	0	0	0	0	2	2	0	2
1	1	1	2	1	0	0	0	2	2	0	1
0	0	1	2	1	0	0	0	2	1	0	1
0	1	0	2	1	0	0	1	2	2	0	2
